# Supplementary material for: Role of ATG4 Autophagy-Related Protein Family in the Lower Airways of Patients with Stable COPD
Source: Int J Mol Sci. 2024 Jul 26;25(15):8182. doi: 10.3390/ijms25158182 (PMC11311497; doi:10.3390/ijms25158182)
Supplement: Supplementary file 1 [file ijms-25-08182-s001.zip]

Archive with 1 entries (1 files):
- ijms-3099021-supplementary.pdf
